# Supplementary material for: Dataset to develop self-report measure of emotional instability and behavioral difficulties for Malaysian youths
Source: Data Brief. 2020 Jun 3;31:105795. doi: 10.1016/j.dib.2020.105795 (PMC7298394; doi:10.1016/j.dib.2020.105795)
Supplement: Supplementary file 1 [file mmc1.xml]

<?xml version="1.0" encoding="utf-8" standalone="no"?>
<data>
  <datasets>
    <author>aknbayah@ukm.edu.my;aknbayah@yahoo.co.uk</author>
    <type>1</type>
    <dataset>
      <name>Emotional Instability and Behavior Difficulties Scale (EIBDS)</name>
      <caption />
      <description>New instrument has been developed for adolescents in a Malaysia setting. This new version of scale can be used to measure emotional instability and behavior difficulties among adolescents (age 18 years old and above).</description>
      <filetype>
        <name />
      </filetype>
      <filesize />
      <source>0</source>
      <sourcename>Original Data</sourcename>
      <access>
        <type>1</type>
        <name>Data available in data repository</name>
        <reponame>Mendeley Data</reponame>
        <PersistentId>DOI: 10.17632/9ktv578p59.4</PersistentId>
        <deeplinkurl>https://data.mendeley.com/datasets/9ktv578p59/4</deeplinkurl>
      </access>
    </dataset>
    <dataset>
      <name>Emotional Instability and Behavioral Difficulties</name>
      <caption />
      <description>New instrument has been developed for adolescents in a Malaysia setting. This new version of scale can be used to measure emotional instability and behavior difficulties among adolescents (age 18 years old and above).</description>
      <filetype>
        <name />
      </filetype>
      <filesize />
      <source>0</source>
      <sourcename>Original Data</sourcename>
      <access>
        <type>1</type>
        <name>Data available in data repository</name>
        <reponame>Mendeley Data</reponame>
        <PersistentId />
        <deeplinkurl>http://dx.doi.org/10/17632/9ktv578p59.1  </deeplinkurl>
      </access>
    </dataset>
  </datasets>
</data>
